# Supplementary material for: Degradation Determinants Are Abundant in Human Noncanonical Proteins and Minor Annotated Isoforms
Source: Genome Biol Evol. 2026 Jan 19;18(2):evag009. doi: 10.1093/gbe/evag009 (PMC12863090; doi:10.1093/gbe/evag009)
Supplement: evag009_Supplementary_Data [file evag009_supplementary_data.zip]

Archive with 2 entries (2 files):
- Supplemental-Tables_Casola_et_al-Degradation determinants in human noncanonical proteins-REVISED_final.xlsx
- Supplementary Material.pdf
